# Supplementary material for: Emergence of Multi-Drug Resistance and Its Association With Uncommon Serotypes of Streptococcus agalactiae Isolated From Non-neonatal Patients in Thailand
Source: Front Microbiol. 2021 Sep 8;12:719353. doi: 10.3389/fmicb.2021.719353 (PMC8456118; doi:10.3389/fmicb.2021.719353)
Supplement: Supplementary Table 2 — Results of serotype, virulent gene detection, and antimicrobial susceptibility of 109 S. agalactiae isolates in this study. [file Table_2.xlsx]

## Sheet: Suppl_2
Supplementary table 2: Results of serotype, virulent gene detection and antimicrobial susceptibilty of 109 S. agalactiae isolates in this study.
		Virulent gene detection								Minimum inhibitory concentration (mg/ml) and antimicrobial susceptibility result
Isolate	Serotype	scpB	rib	pavA	cylE	cfb	lmb	bca	ermB	PEN_MIC	PEN	LEVO_MIC	LEVO	MERO_MIC	MERO	AZI_MIC	AZI	TET_MIC	TET	ETP_MIC	ETP	ERY_MIC	ERY	AXO_MIC	AXO	LAZD_MIC	LAZD	VAN_MIC	VAN	FOT_MIC	FOT	CLI_MIC	CLI	DAP_MIC	DAP	FEP_MIC	FEP	CHL_MIC	CHL	TGC_MIC	TGC	MXF_MIC	MXF	4 Drugs
1	III	Neg	Neg	Neg	Pos	Pos	Neg	Pos	Neg	0.06	S	1	S	≤0.25	S	≤0.25	S	≤1	S	≤0.5	S	≤0.25	S	≤0.12	S	2	S	1	S	≤0.12	S	≤0.12	S	0.5	S	≤0.5	S	2	S	0.06	NA	≤1	NA	NR
2	III	Neg	Neg	Pos	Pos	Pos	Neg	Neg	Neg	0.06	S	1	S	≤0.25	S	≤0.25	S	≤1	S	≤0.5	S	≤0.25	S	≤0.12	S	1	S	≤0.5	S	≤0.12	S	≤0.12	S	0.25	S	≤0.5	S	2	S	0.03	NA	≤1	NA	NR
3	III	Neg	Neg	Neg	Neg	Pos	Neg	Pos	Neg	0.06	S	1	S	≤0.25	S	≤0.25	S	≤1	S	≤0.5	S	≤0.25	S	≤0.12	S	2	S	≤0.5	S	≤0.12	S	≤0.12	S	0.25	S	≤0.5	S	2	S	0.03	NA	≤1	NA	NR
4	Ib	Neg	Neg	Pos	Neg	Neg	Neg	Neg	Neg	≤0.03	S	1	S	≤0.25	S	≥2	R	≥8	R	≤0.5	S	≥2	R	≤0.12	S	1	S	≤0.5	S	≤0.12	S	≥1	R	0.25	S	≤0.5	S	4	S	0.06	NA	≤1	NA	R
5	III	Neg	Neg	Pos	Neg	Neg	Neg	Neg	Neg	0.06	S	1	S	≤0.25	S	≤0.25	S	≥8	R	≤0.5	S	≤0.25	S	≤0.12	S	1	S	≤0.5	S	≤0.12	S	≤0.12	S	0.25	S	≤0.5	S	2	S	0.06	NA	≤1	NA	NR
6	Ib	Neg	Neg	Pos	Pos	Neg	Neg	Pos	Pos	0.25	NS	1	S	0.5	S	≥2	R	≥8	R	≤0.5	S	≥2	R	≤0.12	S	1	S	≤0.5	S	≤0.12	S	≥1	R	0.25	S	≤0.5	S	4	S	0.06	NA	≤1	NA	R
7	VI	Neg	Neg	Pos	Pos	Pos	Neg	Pos	Neg	0.06	S	1	S	≤0.25	S	≥2	R	≥8	R	≤0.5	S	≥2	R	≤0.12	S	1	S	≤0.5	S	≤0.12	S	≥1	R	0.12	S	≤0.5	S	4	S	0.06	NA	≤1	NA	R
8	VI	Neg	Neg	Pos	Neg	Neg	Neg	Neg	Neg	0.06	S	1	S	≤0.25	S	≥2	R	≥8	R	≤0.5	S	≥2	R	≤0.12	S	1	S	≤0.5	S	≤0.12	S	≥1	R	0.12	S	≤0.5	S	4	S	0.06	NA	4	NA	R
9	V	Neg	Neg	Pos	Neg	Pos	Neg	Pos	Neg	0.06	S	1	S	≤0.25	S	≤0.25	S	≥8	R	≤0.5	S	≤0.25	S	≤0.12	S	1	S	≤0.5	S	≤0.12	S	≤0.12	S	0.25	S	≤0.5	S	2	S	0.06	NA	≤1	NA	NR
10	VI	Neg	Neg	Pos	Neg	Pos	Neg	Neg	Pos	0.06	S	1	S	≤0.25	S	≥2	R	≥8	R	≤0.5	S	≥2	R	≤0.12	S	1	S	≤0.5	S	≤0.12	S	≥1	R	0.12	S	≤0.5	S	4	S	0.06	NA	≤1	NA	R
11	V	Neg	Neg	Pos	Neg	Pos	Neg	Pos	Neg	0.06	S	1	S	≤0.25	S	≤0.25	S	≥8	R	≤0.5	S	≤0.25	S	≤0.12	S	1	S	≤0.5	S	≤0.12	S	≤0.12	S	0.25	S	≤0.5	S	2	S	0.12	NA	≤1	NA	NR
12	V	Pos	Neg	Neg	Pos	Pos	Neg	Pos	Pos	0.06	S	1	S	≤0.25	S	≤0.25	S	≥8	R	≤0.5	S	≤0.25	S	≤0.12	S	1	S	≤0.5	S	≤0.12	S	≤0.12	S	0.25	S	≤0.5	S	2	S	0.06	NA	≤1	NA	NR
13	III	Pos	Neg	Pos	Neg	Pos	Neg	Pos	Neg	0.06	S	1	S	≤0.25	S	≤0.25	S	≤1	S	≤0.5	S	≤0.25	S	≤0.12	S	2	S	≤0.5	S	≤0.12	S	≤0.12	S	0.25	S	≤0.5	S	2	S	0.06	NA	4	NA	NR
14	VI	Neg	Neg	Pos	Neg	Pos	Pos	Neg	Pos	0.06	S	1	S	≤0.25	S	≥2	R	≥8	R	≤0.5	S	≥2	R	≤0.12	S	1	S	≤0.5	S	≤0.12	S	≥1	R	0.25	S	≤0.5	S	4	S	0.06	NA	≤1	NA	R
15	V	Pos	Neg	Pos	Pos	Pos	Pos	Pos	Neg	0.06	S	1	S	≤0.25	S	≤0.25	S	≤1	S	≤0.5	S	≤0.25	S	≤0.12	S	1	S	≤0.5	S	≤0.12	S	≤0.12	S	0.25	S	≤0.5	S	2	S	0.06	NA	≤1	NA	NR
16	V	Pos	Neg	Pos	Pos	Pos	Pos	Pos	Neg	0.06	S	1	S	≤0.25	S	≤0.25	S	≥8	R	≤0.5	S	≤0.25	S	≤0.12	S	1	S	≤0.5	S	≤0.12	S	≤0.12	S	0.5	S	≤0.5	S	2	S	0.12	NA	≤1	NA	NR
17	VI	Pos	Neg	Pos	Pos	Neg	Pos	Pos	Neg	0.12	S	1	S	≤0.25	S	≤0.25	S	≥8	R	≤0.5	S	≤0.25	S	≤0.12	S	2	S	≤0.5	S	≤0.12	S	≤0.12	S	0.25	S	≤0.5	S	2	S	0.06	NA	≤1	NA	NR
18	VI	Pos	Neg	Pos	Neg	Neg	Pos	Neg	Pos	0.06	S	1	S	≤0.25	S	≥2	R	≥8	R	≤0.5	S	≥2	R	≤0.12	S	1	S	≤0.5	S	≤0.12	S	≥1	R	0.25	S	≤0.5	S	4	S	0.06	NA	≤1	NA	R
19	III	Pos	Neg	Pos	Pos	Pos	Pos	Pos	Neg	0.06	S	1	S	≤0.25	S	≤0.25	S	≤1	S	≤0.5	S	≤0.25	S	≤0.12	S	1	S	≤0.5	S	≤0.12	S	≤0.12	S	0.5	S	≤0.5	S	2	S	0.06	NA	≤1	NA	NR
20	III	Pos	Neg	Pos	Pos	Pos	Pos	Pos	Neg	0.06	S	1	S	≤0.25	S	≤0.25	S	≥8	R	≤0.5	S	≤0.25	S	≤0.12	S	1	S	≤0.5	S	≤0.12	S	≤0.12	S	0.25	S	≤0.5	S	2	S	0.12	NA	≤1	NA	NR
22	VI	Pos	Neg	Pos	Neg	Pos	Pos	Neg	Neg	0.06	S	≤0.5	S	≤0.25	S	≥2	R	≥8	R	≤0.5	S	≥2	R	≤0.12	S	1	S	≤0.5	S	≤0.12	S	≥1	R	0.25	S	≤0.5	S	4	S	0.06	NA	≤1	NA	R
23	VI	Pos	Neg	Pos	Neg	Pos	Neg	Pos	Neg	0.06	S	1	S	≤0.25	S	≤0.25	S	≤1	S	≤0.5	S	≤0.25	S	≤0.12	S	1	S	≤0.5	S	≤0.12	S	≤0.12	S	0.25	S	≤0.5	S	2	S	0.03	NA	≤1	NA	NR
24	VI	Pos	Neg	Neg	Neg	Pos	Neg	Pos	Neg	0.06	S	1	S	≤0.25	S	≤0.25	S	≤1	S	≤0.5	S	≤0.25	S	≤0.12	S	1	S	≤0.5	S	≤0.12	S	≤0.12	S	0.25	S	≤0.5	S	2	S	0.03	NA	≤1	NA	NR
25	Ib	Neg	Neg	Neg	Neg	Pos	Neg	Neg	Neg	0.06	S	≤0.5	S	≤0.25	S	≥2	R	≥8	R	≤0.5	S	≥2	R	≤0.12	S	1	S	≤0.5	S	≤0.12	S	≥1	R	0.25	S	≤0.5	S	4	S	0.06	NA	≤1	NA	R
26	V	Neg	Pos	Pos	Neg	Pos	Pos	Neg	Pos	0.06	S	1	S	≤0.25	S	≤0.25	S	≤1	S	≤0.5	S	≤0.25	S	≤0.12	S	1	S	≤0.5	S	≤0.12	S	≤0.12	S	0.25	S	≤0.5	S	2	S	0.03	NA	≤1	NA	NR
27	III	Pos	Neg	Pos	Neg	Pos	Pos	Neg	Neg	0.06	S	1	S	≤0.25	S	≤0.25	S	≤1	S	≤0.5	S	≤0.25	S	≤0.12	S	2	S	≤0.5	S	≤0.12	S	≤0.12	S	0.5	S	≤0.5	S	2	S	0.03	NA	≤1	NA	NR
28	Ib	Neg	Neg	Neg	Neg	Pos	Neg	Neg	Neg	0.06	S	≤0.5	S	≤0.25	S	≥2	R	≥8	R	≤0.5	S	≥2	R	≤0.12	S	1	S	1	S	≤0.12	S	≥1	R	0.5	S	≤0.5	S	4	S	0.06	NA	≤1	NA	R
29	III	Pos	Neg	Pos	Neg	Neg	Pos	Neg	Neg	0.06	S	1	S	≤0.25	S	≤0.25	S	≤1	S	≤0.5	S	≤0.25	S	≤0.12	S	1	S	≤0.5	S	≤0.12	S	≤0.12	S	0.5	S	≤0.5	S	2	S	0.06	NA	≤1	NA	NR
30	III	Pos	Neg	Pos	Neg	Neg	Pos	Pos	Pos	0.06	S	1	S	≤0.25	S	≥2	R	≥8	R	≤0.5	S	≥2	R	≤0.12	S	1	S	≤0.5	S	≤0.12	S	≥1	R	0.25	S	≤0.5	S	4	S	0.06	NA	≤1	NA	R
31	V	Neg	Pos	Neg	Neg	Neg	Pos	Neg	Neg	0.06	S	≤0.5	S	≤0.25	S	≤0.25	S	≥8	R	≤0.5	S	≤0.25	S	≤0.12	S	1	S	≤0.5	S	≤0.12	S	1	R	0.25	S	≤0.5	S	2	S	0.06	NA	≤1	NA	NR
32	Ib	Neg	Pos	Pos	Pos	Pos	Pos	Pos	Neg	0.06	S	1	S	≤0.25	S	≥2	R	≥8	R	≤0.5	S	≥2	R	≤0.12	S	1	S	1	S	≤0.12	S	≥1	R	0.25	S	≤0.5	S	4	S	0.12	NA	≤1	NA	R
33	V	Neg	Neg	Pos	Pos	Neg	Pos	Neg	Neg	0.06	S	1	S	≤0.25	S	≤0.25	S	≥8	R	≤0.5	S	≤0.25	S	≤0.12	S	1	S	≤0.5	S	≤0.12	S	≤0.12	S	0.5	S	≤0.5	S	2	S	0.06	NA	≤1	NA	NR
34	Ib	Pos	Neg	Pos	Pos	Neg	Neg	Neg	Neg	0.06	S	2	S	≤0.25	S	≥2	R	≥8	R	≤0.5	S	≥2	R	≤0.12	S	1	S	≤0.5	S	≤0.12	S	≥1	R	0.25	S	≤0.5	S	2	S	0.03	NA	≤1	NA	R
35	Ia	Neg	Neg	Pos	Pos	Neg	Neg	Neg	Neg	0.06	S	1	S	≤0.25	S	≤0.25	S	≥8	R	≤0.5	S	≤0.25	S	≤0.12	S	1	S	≤0.5	S	≤0.12	S	≤0.12	S	0.25	S	≤0.5	S	2	S	0.06	NA	≤1	NA	NR
36	III	Neg	Pos	Pos	Pos	Pos	Pos	Pos	Neg	0.06	S	1	S	≤0.25	S	≥2	R	≥8	R	≤0.5	S	≥2	R	≤0.12	S	1	S	≤0.5	S	≤0.12	S	≥1	R	0.5	S	≤0.5	S	4	S	0.06	NA	≤1	NA	R
37	III	Neg	Neg	Pos	Pos	Neg	Pos	Neg	Neg	0.06	S	1	S	≤0.25	S	≤0.25	S	2	S	≤0.5	S	≤0.25	S	≤0.12	S	1	S	≤0.5	S	≤0.12	S	≤0.12	S	0.5	S	≤0.5	S	4	S	0.03	NA	≤1	NA	NR
38	III	Neg	Neg	Pos	Pos	Neg	Pos	Neg	Neg	0.06	S	1	S	≤0.25	S	≤0.25	S	≤1	S	≤0.5	S	≤0.25	S	≤0.12	S	1	S	≤0.5	S	≤0.12	S	≤0.12	S	0.5	S	≤0.5	S	2	S	0.03	NA	≤1	NA	NR
39	III	Neg	Pos	Pos	Pos	Pos	Pos	Pos	Neg	0.06	S	1	S	≤0.25	S	≤0.25	S	≤1	S	≤0.5	S	≤0.25	S	≤0.12	S	1	S	1	S	≤0.12	S	≤0.12	S	0.5	S	≤0.5	S	2	S	0.03	NA	≤1	NA	NR
40	III	Neg	Pos	Pos	Pos	Pos	Pos	Neg	Neg	0.06	S	1	S	≤0.25	S	≤0.25	S	≤1	S	≤0.5	S	≤0.25	S	≤0.12	S	1	S	≤0.5	S	≤0.12	S	≤0.12	S	0.5	S	≤0.5	S	2	S	0.03	NA	≤1	NA	NR
41	III	Neg	Pos	Neg	Pos	Pos	Pos	Pos	Pos	0.06	S	1	S	≤0.25	S	≤0.25	S	2	S	≤0.5	S	≤0.25	S	≤0.12	S	1	S	≤0.5	S	≤0.12	S	≤0.12	S	0.5	S	≤0.5	S	2	S	0.03	NA	≤1	NA	NR
42	V	Pos	Pos	Neg	Neg	Pos	Neg	Pos	Pos	0.06	S	≤0.5	S	≤0.25	S	≤0.25	S	≥8	R	≤0.5	S	≤0.25	S	≤0.12	S	1	S	≤0.5	S	≤0.12	S	≤0.12	S	0.25	S	≤0.5	S	4	S	0.06	NA	≤1	NA	NR
44	Ia	Neg	Pos	Pos	Neg	Pos	Neg	Neg	Neg	0.06	S	1	S	≤0.25	S	≤0.25	S	≥8	R	≤0.5	S	≤0.25	S	≤0.12	S	1	S	1	S	≤0.12	S	≤0.12	S	0.25	S	≤0.5	S	4	S	0.06	NA	≤1	NA	NR
45	Ia	Pos	Pos	Pos	Pos	Pos	Pos	Pos	Neg	0.06	S	1	S	≤0.25	S	≤0.25	S	≥8	R	≤0.5	S	≤0.25	S	≤0.12	S	1	S	1	S	≤0.12	S	≤0.12	S	0.25	S	≤0.5	S	4	S	0.12	NA	≤1	NA	NR
46	III	Neg	Pos	Pos	Neg	Pos	Pos	Neg	Neg	0.06	S	1	S	≤0.25	S	≥2	R	≤1	S	≤0.5	S	≥2	R	≤0.12	S	2	S	≤0.5	S	≤0.12	S	0.5	I	0.5	S	≤0.5	S	4	S	0.06	NA	≤1	NA	NR
47	III	Neg	Neg	Pos	Pos	Neg	Pos	Neg	Neg	0.06	S	1	S	≤0.25	S	≥2	R	≤1	S	≤0.5	S	≥2	R	≤0.12	S	2	S	≤0.5	S	≤0.12	S	0.5	I	0.5	S	≤0.5	S	4	S	0.06	NA	≤1	NA	NR
48	III	Neg	Pos	Pos	Pos	Neg	Pos	Pos	Neg	0.06	S	1	S	≤0.25	S	≥2	R	≤1	S	≤0.5	S	≥2	R	≤0.12	S	1	S	≤0.5	S	≤0.12	S	0.5	I	0.5	S	≤0.5	S	2	S	0.03	NA	≤1	NA	NR
49	III	Neg	Pos	Pos	Neg	Pos	Neg	Neg	Neg	0.06	S	1	S	≤0.25	S	≤0.25	S	≤1	S	≤0.5	S	≤0.25	S	≤0.12	S	1	S	≤0.5	S	≤0.12	S	≤0.12	S	0.5	S	≤0.5	S	2	S	0.06	NA	≤1	NA	NR
50	III	Neg	Pos	Pos	Pos	Pos	Pos	Pos	Pos	0.06	S	1	S	≤0.25	S	≤0.25	S	≤1	S	≤0.5	S	≤0.25	S	≤0.12	S	1	S	1	S	≤0.12	S	≤0.12	S	0.5	S	≤0.5	S	2	S	0.06	NA	≤1	NA	NR
51	III	Pos	Pos	Pos	Pos	Pos	Neg	Pos	Neg	0.06	S	1	S	≤0.25	S	≤0.25	S	≤1	S	≤0.5	S	≤0.25	S	≤0.12	S	1	S	≤0.5	S	≤0.12	S	≤0.12	S	0.5	S	≤0.5	S	2	S	0.06	NA	≤1	NA	NR
52	III	Neg	Pos	Pos	Pos	Pos	Neg	Pos	Neg	0.06	S	1	S	≤0.25	S	≤0.25	S	≤1	S	≤0.5	S	≤0.25	S	≤0.12	S	1	S	≤0.5	S	≤0.12	S	≤0.12	S	0.5	S	≤0.5	S	2	S	0.06	NA	≤1	NA	NR
53	III	Neg	Pos	Pos	Pos	Pos	Pos	Pos	Neg	0.06	S	1	S	≤0.25	S	≤0.25	S	≤1	S	≤0.5	S	≤0.25	S	≤0.12	S	2	S	≤0.5	S	≤0.12	S	≤0.12	S	0.5	S	≤0.5	S	2	S	0.06	NA	≤1	NA	NR
54	III	Neg	Pos	Pos	Neg	Pos	Pos	Pos	Neg	0.06	S	1	S	≤0.25	S	≤0.25	S	≤1	S	≤0.5	S	≤0.25	S	≤0.12	S	1	S	≤0.5	S	≤0.12	S	≤0.12	S	0.5	S	≤0.5	S	2	S	0.03	NA	≤1	NA	NR
55	III	Neg	Neg	Pos	Pos	Neg	Pos	Neg	Neg	0.06	S	1	S	≤0.25	S	≤0.25	S	≤1	S	≤0.5	S	≤0.25	S	≤0.12	S	2	S	≤0.5	S	≤0.12	S	≤0.12	S	0.5	S	≤0.5	S	2	S	0.06	NA	≤1	NA	NR
56	III	Neg	Neg	Neg	Neg	Neg	Pos	Neg	Neg	0.06	S	1	S	≤0.25	S	≤0.25	S	≤1	S	≤0.5	S	≤0.25	S	≤0.12	S	2	S	≤0.5	S	≤0.12	S	≤0.12	S	0.5	S	≤0.5	S	2	S	0.03	NA	≤1	NA	NR
57	III	Neg	Pos	Pos	Neg	Pos	Pos	Pos	Pos	0.06	S	1	S	≤0.25	S	≤0.25	S	≤1	S	≤0.5	S	≤0.25	S	≤0.12	S	1	S	1	S	≤0.12	S	≤0.12	S	0.5	S	≤0.5	S	2	S	0.03	NA	≤1	NA	NR
58	VI	Neg	Pos	Pos	Pos	Pos	Pos	Neg	Neg	0.06	S	1	S	≤0.25	S	≤0.25	S	≥8	R	≤0.5	S	≤0.25	S	≤0.12	S	2	S	1	S	≤0.12	S	≤0.12	S	0.5	S	≤0.5	S	4	S	0.06	NA	≤1	NA	NR
59	VI	Pos	Pos	Pos	Pos	Pos	Neg	Neg	Neg	0.06	S	1	S	≤0.25	S	≤0.25	S	≥8	R	≤0.5	S	≤0.25	S	≤0.12	S	2	S	1	S	≤0.12	S	≤0.12	S	0.5	S	≤0.5	S	4	S	0.06	NA	≤1	NA	NR
60	III	Neg	Pos	Pos	Pos	Pos	Neg	Pos	Neg	0.06	S	1	S	≤0.25	S	≤0.25	S	≤1	S	≤0.5	S	≤0.25	S	≤0.12	S	1	S	1	S	≤0.12	S	≤0.12	S	1	S	≤0.5	S	2	S	0.06	NA	≤1	NA	NR
61	III	Neg	Pos	Pos	Pos	Pos	Pos	Pos	Neg	0.06	S	1	S	≤0.25	S	≤0.25	S	≤1	S	≤0.5	S	≤0.25	S	≤0.12	S	1	S	≤0.5	S	≤0.12	S	≤0.12	S	0.5	S	≤0.5	S	2	S	0.06	NA	≤1	NA	NR
62	V	Neg	Pos	Pos	Pos	Pos	Pos	Pos	Pos	0.06	S	1	S	≤0.25	S	≤0.25	S	≥8	R	≤0.5	S	≤0.25	S	≤0.12	S	1	S	≤0.5	S	≤0.12	S	≤0.12	S	0.25	S	≤0.5	S	4	S	0.12	NA	≤1	NA	NR
63	V	Neg	Neg	Pos	Pos	Neg	Pos	Neg	Neg	≤0.03	S	1	S	≤0.25	S	≤0.25	S	≥8	R	≤0.5	S	≤0.25	S	≤0.12	S	1	S	≤0.5	S	≤0.12	S	≤0.12	S	0.25	S	≤0.5	S	4	S	≤0.015	NA	≤1	NA	NR
64	III	Neg	Pos	Pos	Pos	Neg	Pos	Pos	Neg	≤0.03	S	1	S	≤0.25	S	≤0.25	S	1	S	≤0.5	S	≤0.25	S	≤0.12	S	1	S	≤0.5	S	≤0.12	S	≤0.12	S	0.25	S	≤0.5	S	2	S	0.06	NA	≤1	NA	NR
65	III	Neg	Pos	Pos	Pos	Neg	Pos	Pos	Pos	≤0.03	S	1	S	≤0.25	S	≤0.25	S	≤1	S	≤0.5	S	≤0.25	S	≤0.12	S	1	S	≤0.5	S	≤0.12	S	≤0.12	S	0.25	S	≤0.5	S	2	S	0.03	NA	≤1	NA	NR
66	III	Neg	Pos	Pos	Neg	Pos	Pos	Neg	Pos	≤0.03	S	1	S	≤0.25	S	≥2	R	≥8	R	≤0.5	S	≥2	R	≤0.12	S	1	S	≤0.5	S	≤0.12	S	≥1	R	0.12	S	≤0.5	S	4	S	0.12	NA	≤1	NA	R
67	Ia	Neg	Pos	Pos	Neg	Neg	Neg	Neg	Neg	0.06	S	1	S	≤0.25	S	≤0.25	S	≥8	R	≤0.5	S	≤0.25	S	≤0.12	S	1	S	1	S	≤0.12	S	≤0.12	S	0.25	S	≤0.5	S	2	S	0.06	NA	≤1	NA	NR
69	Ib	Pos	Neg	Pos	Neg	Pos	Pos	Neg	Pos	0.06	S	1	S	≤0.25	S	≥2	R	≥8	R	≤0.5	S	≥2	R	≤0.12	S	1	S	≤0.5	S	≤0.12	S	≥1	R	0.25	S	≤0.5	S	4	S	0.06	NA	≤1	NA	R
70	Ib	Pos	Pos	Pos	Neg	Pos	Pos	Neg	Pos	0.06	S	1	S	≤0.25	S	≥2	R	≥8	R	≤0.5	S	≥2	R	≤0.12	S	1	S	≤0.5	S	≤0.12	S	≥1	R	0.25	S	≤0.5	S	4	S	0.06	NA	≤1	NA	R
71	VII	Pos	Neg	Pos	Neg	Pos	Pos	Neg	Pos	≤0.03	S	1	S	≤0.25	S	≤0.25	S	≥8	R	≤0.5	S	≤0.25	S	≤0.12	S	1	S	≤0.5	S	≤0.12	S	≤0.12	S	0.25	S	≤0.5	S	2	S	0.06	NA	≤1	NA	NR
72	VII	Neg	Pos	Neg	Neg	Pos	Pos	Neg	Neg	≤0.03	S	1	S	≤0.25	S	≤0.25	S	≥8	R	≤0.5	S	≤0.25	S	≤0.12	S	1	S	1	S	≤0.12	S	≤0.12	S	0.25	S	≤0.5	S	2	S	0.06	NA	≤1	NA	NR
73	III	Pos	Pos	Pos	Neg	Pos	Pos	Neg	Pos	0.06	S	1	S	≤0.25	S	≤0.25	S	≤1	S	≤0.5	S	≤0.25	S	≤0.12	S	1	S	≤0.5	S	≤0.12	S	≤0.12	S	0.25	S	≤0.5	S	2	S	0.06	NA	≤1	NA	NR
74	VII	Pos	Pos	Pos	Neg	Pos	Pos	Neg	Pos	≤0.03	S	1	S	≤0.25	S	≤0.25	S	≥8	R	≤0.5	S	≤0.25	S	≤0.12	S	1	S	≤0.5	S	≤0.12	S	≤0.12	S	0.25	S	≤0.5	S	2	S	0.06	NA	≤1	NA	NR
77	III	Pos	Neg	Pos	Neg	Pos	Pos	Neg	Pos	0.06	S	1	S	≤0.25	S	≤0.25	S	2	S	≤0.5	S	≤0.25	S	≤0.12	S	1	S	≤0.5	S	≤0.12	S	≤0.12	S	0.25	S	≤0.5	S	4	S	0.12	NA	≤1	NA	NR
78	III	Pos	Neg	Pos	Neg	Pos	Pos	Neg	Pos	0.06	S	1	S	≤0.25	S	≤0.25	S	4	I	≤0.5	S	≤0.25	S	≤0.12	S	1	S	≤0.5	S	≤0.12	S	≤0.12	S	0.25	S	≤0.5	S	4	S	0.12	NA	≤1	NA	NR
79	III	Pos	Pos	Pos	Neg	Pos	Pos	Neg	Pos	0.06	S	1	S	≤0.25	S	≤0.25	S	≤1	S	≤0.5	S	≤0.25	S	≤0.12	S	2	S	≤0.5	S	≤0.12	S	≤0.12	S	0.25	S	≤0.5	S	4	S	0.06	NA	≤1	NA	NR
81	IV	Pos	Neg	Neg	Neg	Neg	Pos	Neg	Neg	≤0.03	S	≤0.5	S	≤0.25	S	≤0.25	S	≤1	S	≤0.5	S	≤0.25	S	≤0.12	S	1	S	≤0.5	S	≤0.12	S	≤0.12	S	0.25	S	≤0.5	S	2	S	0.03	NA	≤1	NA	NR
82	IV	Pos	Neg	Neg	Neg	Pos	Neg	Neg	Pos	≤0.03	S	1	S	≤0.25	S	≤0.25	S	≤1	S	≤0.5	S	≤0.25	S	≤0.12	S	1	S	≤0.5	S	≤0.12	S	≤0.12	S	0.25	S	≤0.5	S	4	S	0.03	NA	≤1	NA	NR
83	VI	Pos	Neg	Pos	Pos	Pos	Pos	Pos	Pos	0.06	S	1	S	≤0.25	S	≥2	R	≥8	R	≤0.5	S	≥2	R	≤0.12	S	1	S	≤0.5	S	≤0.12	S	≥1	R	0.25	S	≤0.5	S	4	S	0.06	NA	≤1	NA	R
84	VI	Pos	Neg	Pos	Pos	Pos	Pos	Pos	Pos	≤0.03	S	1	S	≤0.25	S	≥2	R	≥8	R	≤0.5	S	≥2	R	≤0.12	S	1	S	≤0.5	S	≤0.12	S	≥1	R	0.25	S	≤0.5	S	4	S	0.06	NA	≤1	NA	R
87	Ib	Pos	Neg	Pos	Pos	Pos	Pos	Pos	Pos	≤0.03	S	1	S	≤0.25	S	2	R	≥8	R	≤0.5	S	≥2	R	≤0.12	S	1	S	≤0.5	S	≤0.12	S	≥1	R	0.5	S	≤0.5	S	32	R	0.03	NA	≤1	NA	R
88	Ib	Pos	Neg	Pos	Pos	Pos	Pos	Pos	Pos	0.06	S	1	S	≤0.25	S	1	I	≥8	R	≤0.5	S	1	R	≤0.12	S	1	S	≤0.5	S	≤0.12	S	≥1	R	0.25	S	≤0.5	S	32	R	0.03	NA	≤1	NA	NR
89	III	Pos	Pos	Pos	Pos	Pos	Pos	Pos	Pos	≤0.03	S	1	S	≤0.25	S	≤0.25	S	≤1	S	≤0.5	S	≤0.25	S	≤0.12	S	2	S	≤0.5	S	≤0.12	S	≤0.12	S	0.5	S	≤0.5	S	4	S	0.06	NA	≤1	NA	NR
90	III	Pos	Neg	Pos	Pos	Pos	Pos	Pos	Pos	0.12	S	1	S	≤0.25	S	≤0.25	S	≤1	S	≤0.5	S	≤0.25	S	≤0.12	S	2	S	≤0.5	S	≤0.12	S	≤0.12	S	0.5	S	≤0.5	S	4	S	0.06	NA	≤1	NA	NR
92	III	Pos	Neg	Pos	Pos	Pos	Pos	Pos	Pos	0.06	S	1	S	≤0.25	S	≤0.25	S	≤1	S	≤0.5	S	≤0.25	S	≤0.12	S	2	S	≤0.5	S	≤0.12	S	≤0.12	S	0.5	S	≤0.5	S	4	S	0.06	NA	≤1	NA	NR
94	III	Neg	Pos	Neg	Neg	Pos	Pos	Neg	Neg	≤0.03	S	1	S	≤0.25	S	≤0.25	S	≤1	S	≤0.5	S	≤0.25	S	≤0.12	S	1	S	≤0.5	S	≤0.12	S	≥1	R	0.25	S	≤0.5	S	8	I	0.06	NA	≤1	NA	NR
95	III	Neg	Pos	Neg	Neg	Neg	Neg	Neg	Neg	0.06	S	2	S	≤0.25	S	≤0.25	S	≤1	S	≤0.5	S	≤0.25	S	≤0.12	S	2	S	≤0.5	S	≤0.12	S	≤0.12	S	0.5	S	≤0.5	S	4	S	0.06	NA	≤1	NA	NR
96	III	Neg	Neg	Neg	Neg	Neg	Neg	Neg	Neg	0.06	S	2	S	≤0.25	S	≤0.25	S	≤1	S	≤0.5	S	≤0.25	S	≤0.12	S	2	S	1	S	≤0.12	S	≤0.12	S	0.5	S	≤0.5	S	4	S	0.06	NA	≤1	NA	NR
97	III	Neg	Neg	Neg	Neg	Neg	Neg	Neg	Neg	0.06	S	2	S	≤0.25	S	≤0.25	S	≤1	S	≤0.5	S	≤0.25	S	≤0.12	S	2	S	≤0.5	S	≤0.12	S	≤0.12	S	0.5	S	≤0.5	S	4	S	0.06	NA	≤1	NA	NR
98	III	Neg	Neg	Neg	Neg	Neg	Neg	Neg	Neg	0.06	S	1	S	≤0.25	S	≤0.25	S	≤1	S	≤0.5	S	≤0.25	S	≤0.12	S	2	S	1	S	≤0.12	S	≤0.12	S	0.5	S	≤0.5	S	4	S	0.06	NA	≤1	NA	NR
99	III	Neg	Neg	Pos	Neg	Pos	Pos	Neg	Neg	0.06	S	1	S	≤0.25	S	≤0.25	S	≤1	S	≤0.5	S	≤0.25	S	≤0.12	S	2	S	1	S	≤0.12	S	≤0.12	S	0.5	S	≤0.5	S	4	S	0.06	NA	≤1	NA	NR
100	III	Neg	Neg	Neg	Neg	Neg	Neg	Neg	Neg	0.06	S	1	S	≤0.25	S	≤0.25	S	≤1	S	≤0.5	S	≤0.25	S	≤0.12	S	2	S	≤0.5	S	≤0.12	S	≤0.12	S	0.5	S	≤0.5	S	4	S	0.06	NA	≤1	NA	NR
101	III	Neg	Neg	Neg	Neg	Neg	Neg	Neg	Neg	0.06	S	1	S	≤0.25	S	≤0.25	S	≤1	S	≤0.5	S	≤0.25	S	≤0.12	S	2	S	≤0.5	S	≤0.12	S	≤0.12	S	0.5	S	≤0.5	S	4	S	0.06	NA	≤1	NA	NR
102	III	Pos	Neg	Pos	Pos	Pos	Pos	Pos	Neg	0.06	S	1	S	≤0.25	S	≤0.25	S	≤1	S	≤0.5	S	≤0.25	S	≤0.12	S	2	S	≤0.5	S	≤0.12	S	≤0.12	S	0.5	S	≤0.5	S	4	S	0.06	NA	≤1	NA	NR
103	III	Neg	Neg	Neg	Neg	Neg	Neg	Neg	Neg	0.06	S	1	S	≤0.25	S	≤0.25	S	≤1	S	≤0.5	S	≤0.25	S	≤0.12	S	2	S	≤0.5	S	≤0.12	S	≤0.12	S	0.5	S	≤0.5	S	4	S	0.06	NA	≤1	NA	NR
104	III	Neg	Neg	Neg	Neg	Neg	Neg	Neg	Neg	≤0.03	S	1	S	≤0.25	S	≤0.25	S	≤1	S	≤0.5	S	≤0.25	S	≤0.12	S	2	S	≤0.5	S	≤0.12	S	≤0.12	S	0.5	S	≤0.5	S	4	S	0.06	NA	≤1	NA	NR
105	III	Neg	Neg	Neg	Neg	Neg	Neg	Neg	Neg	0.06	S	1	S	≤0.25	S	≤0.25	S	≤1	S	≤0.5	S	≤0.25	S	≤0.12	S	2	S	≤0.5	S	≤0.12	S	≤0.12	S	0.5	S	≤0.5	S	4	S	0.06	NA	≤1	NA	NR
106	III	Neg	Neg	Neg	Neg	Neg	Neg	Neg	Neg	0.06	S	1	S	≤0.25	S	≤0.25	S	≤1	S	≤0.5	S	≤0.25	S	≤0.12	S	2	S	≤0.5	S	≤0.12	S	≤0.12	S	0.5	S	≤0.5	S	4	S	0.06	NA	≤1	NA	NR
107	V	Neg	Neg	Neg	Neg	Neg	Neg	Neg	Neg	0.06	S	1	S	≤0.25	S	≤0.25	S	≥8	R	≤0.5	S	≤0.25	S	≤0.12	S	1	S	≤0.5	S	≤0.12	S	≤0.12	S	0.5	S	≤0.5	S	4	S	0.06	NA	≤1	NA	NR
108	V	Pos	Neg	Neg	Neg	Pos	Pos	Pos	Pos	0.06	S	1	S	≤0.25	S	≤0.25	S	≤1	S	≤0.5	S	≤0.25	S	≤0.12	S	2	S	≤0.5	S	≤0.12	S	≤0.12	S	0.5	S	≤0.5	S	4	S	0.06	NA	≤1	NA	NR
109	V	Pos	Neg	Neg	Pos	Pos	Pos	Neg	Pos	0.06	S	1	S	≤0.25	S	≤0.25	S	≤1	S	≤0.5	S	≤0.25	S	≤0.12	S	2	S	≤0.5	S	≤0.12	S	≤0.12	S	0.5	S	≤0.5	S	4	S	0.06	NA	≤1	NA	NR
110	III	Neg	Neg	Neg	Neg	Neg	Neg	Neg	Neg	0.06	S	1	S	≤0.25	S	≤0.25	S	≤1	S	≤0.5	S	≤0.25	S	≤0.12	S	2	S	≤0.5	S	≤0.12	S	≤0.12	S	0.5	S	≤0.5	S	4	S	≤0.015	NA	≤1	NA	NR
111	III	Neg	Neg	Neg	Neg	Neg	Neg	Neg	Neg	0.06	S	1	S	≤0.25	S	≤0.25	S	≤1	S	≤0.5	S	≤0.25	S	≤0.12	S	2	S	≤0.5	S	≤0.12	S	≤0.12	S	0.5	S	≤0.5	S	4	S	0.06	NA	≤1	NA	NR
112	III	Neg	Neg	Neg	Neg	Neg	Neg	Neg	Neg	0.06	S	1	S	≤0.25	S	≤0.25	S	≤1	S	≤0.5	S	≤0.25	S	≤0.12	S	2	S	≤0.5	S	≤0.12	S	≤0.12	S	0.5	S	≤0.5	S	4	S	0.06	NA	≤1	NA	NR
113	III	Neg	Neg	Neg	Pos	Pos	Neg	Pos	Neg	0.06	S	1	S	≤0.25	S	≤0.25	S	≤1	S	≤0.5	S	≤0.25	S	≤0.12	S	1	S	1	S	≤0.12	S	≤0.12	S	0.5	S	≤0.5	S	4	S	0.06	NA	≤1	NA	NR
114	Ib	Neg	Pos	Neg	Neg	Pos	Neg	Neg	Neg	0.06	S	1	S	≤0.25	S	2	R	≥8	R	≤0.5	S	≤0.25	S	≤0.12	S	1	S	≤0.5	S	≤0.12	S	≥1	R	0.25	S	≤0.5	S	4	S	0.06	NA	≤1	NA	NR
115	VI	Neg	Pos	Neg	Pos	Pos	Neg	Pos	Pos	0.06	S	1	S	≤0.25	S	≤0.25	S	≤1	S	≤0.5	S	≤0.25	S	≤0.12	S	1	S	≤0.5	S	≤0.12	S	≤0.12	S	0.5	S	≤0.5	S	4	S	0.06	NA	≤1	NA	NR
116	VI	Pos	Neg	Pos	Pos	Pos	Neg	Pos	Neg	0.06	S	1	S	≤0.25	S	≤0.25	S	≤1	S	≤0.5	S	≤0.25	S	≤0.12	S	1	S	≤0.5	S	≤0.12	S	≤0.12	S	0.25	S	≤0.5	S	4	S	0.06	NA	≤1	NA	NR
117	Ib	Neg	Neg	Neg	Neg	Neg	Neg	Neg	Neg	0.12	S	>4	R	≤0.25	S	≤0.25	S	≤1	S	≤0.5	S	≤0.25	S	≤0.12	S	2	S	1	S	≤0.12	S	≤0.12	S	1	S	≤0.5	S	4	S	0.06	NA	≤1	NA	NR
118	Ib	Neg	Pos	Neg	Pos	Pos	Neg	Pos	Neg	0.06	S	>4	R	≤0.25	S	≤0.25	S	≤1	S	≤0.5	S	≤0.25	S	≤0.12	S	2	S	1	S	≤0.12	S	≤0.12	S	1	S	≤0.5	S	4	S	0.06	NA	≤1	NA	NR
119	V	Neg	Neg	Neg	Neg	Neg	Neg	Neg	Neg	0.06	S	1	S	≤0.25	S	≤0.25	S	≥8	R	≤0.5	S	≤0.25	S	≤0.12	S	1	S	≤0.5	S	≤0.12	S	≤0.12	S	0.5	S	≤0.5	S	4	S	0.12	NA	≤1	NA	NR
Note	Pos: Positive, Neg: Negative, PEN: Penicillin, LEVO: Levofloxacin, MERO: Meropenem, AZI: Azithromycin, TET: Tetracycline, ETP: Ertapenem, ERY: Erythromycin, AXO: Cetriaxone, LAZD: Linezolid, VAN: Vancomycin, FOT: Cefotaxime, CLI: Clindamycin, DAP: Daptomycin, FEP: Cefepime, CHL: Chloramphenicol, TGC: Tigecycline, MXF: Moxifloxacin, MIC: Minimum inhibitory concentration, S: Susceptible, NS: Non-su…
